# Supplementary material for: Modified Aarhus Composite Biomarker Score as a New Risk-Stratification Tool in Metastatic Colorectal Cancer
Source: Diagnostics (Basel). 2026 Mar 13;16(6):863. doi: 10.3390/diagnostics16060863 (PMC13024963; doi:10.3390/diagnostics16060863)
Supplement: Supplementary file 1 [file diagnostics-16-00863-s001.zip]

Archive with 1 entries (1 files):
- diagnostics-4158687-supplementary.pdf
